# Supplementary material for: Single-Nucleotide Polymorphisms in LEP and LEPR Associated With Breast Cancer Risk: Results From a Multicenter Case–Control Study in Chinese Females
Source: Front Oncol. 2022 Feb 10;12:809570. doi: 10.3389/fonc.2022.809570 (PMC8866686; doi:10.3389/fonc.2022.809570)
Supplement: Supplementary file 2 [file Table_2.xlsx]

## Sheet: Sheet1
Supplementary Table 2. The association of LEP/LEPR genetic variations with risk of ER+/PR+ and ER-/PR- breast cancer
Genotypes	ER+/PR+				ER-/PR-
	Control, n (%)	Case, n (%)	OR, (95%CI)*	P-value	Control, n (%)	Case, n (%)	OR, (95%CI)*	P-value
LEP rs10244329
Co-dominant
AA	533 (56.5)	312 (55.2)	1 (ref.)		533 (56.5)	111 (60.7)	1 (ref.)
TA	352(37.3)	226 (40.0)	1.047 (0.838-0.308)	0.689	352(37.3)	67 (36.6)	0.880 (0.624-1.240)	0.465
TT	59 (6.3)	27 (4.8)	0.836 (0.514-1.360)	0.471	59 (6.3)	5 (2.7)	0.457 (0.178-1.173)	0.104
Dominant
AA	533 (56.5)	312 (55.2)	1 (ref.)		533 (56.5)	111 (60.7)	1 (ref.)
TA+TT	411 (43.5)	253 (44.8)	1.018 (0.821-1.262)	0.869	411 (43.5)	72 (39.3)	0.823 (0.589-1.150)	0.254
Recessive
TA+AA	885 (93.8)	538 (95.2)	1 (ref.)		885 (93.8)	178 (97.3)	1 (ref.)
TT	59 (6.3)	27 (4.8)	0.821 (0.509-1.323)	0.418	59 (6.3)	5 (2.7)	0.481(0.189-1.222)	0.124
LEP rs10954173
Co-dominant
GG	609 (63.4)	359 (62.8)	1 (ref.)		609 (63.4)	125 (66.1)	1 (ref.)
GA	312 (32.5)	193 (33.7)	1.022 (0.814-1.283)	0.851	312 (32.5)	61 (32.3)	0.952 (0.674-1.346)	0.782
AA	40 (4.2)	20 (3.5)	0.892 (0.509-1.564)	0.69	40 (4.2)	3 (1.6)	0.398 (0.120-1.313)	0.13
Dominant
GG	609 (63.4)	359 (62.8)	1 (ref.)		609 (63.4)	125 (66.1)	1 (ref.)
GA+AA	352 (36.6)	213 (37.2)	1.008 (0.809-1.255)	0.945	352 (36.6)	64 (33.9)	0.891 (0.634-1.250)	0.503
Recessive
GA+GG	921 (95.8)	552 (96.5)	1 (ref.)		921 (95.8)	186 (98.4)	1 (ref.)
AA	40 (4.2)	20 (3.5)	0.885 (0.507-1.544)	0.668	40 (4.2)	3 (1.6)	0.404 (0.123-1.327)	0.135
LEP rs2167270
Co-dominant
GG	615 (63.9)	368 (64.3)	1 (ref.)		615 (63.9)	127 (67.2)	1 (ref.)
GA	312 (32.4)	185 (32.3)	0.975 (0.776-1.225)	0.828	312 (32.4)	59 (31.2)	0.908 (0.640-1.286)	0.586
AA	35 (3.6)	19 (3.3)	0.989 (0.552-1.774)	0.971	35 (3.6)	3 (1.6)	0.464 (0.140-1.542)	0.21
Dominant
GG	615 (63.9)	368 (64.3)	1 (ref.)		615 (63.9)	127 (67.2)	1 (ref.)
GA+AA	347 (36.1)	204 (35.7)	0.976 (0.783-1.218)	0.832	347 (36.1)	62 (32.8)	0.865 (0.615-1.217)	0.405
Recessive
GA+GG	927 (96.4)	553 (96.7)	1 (ref.)		927 (96.4)	186 (98.4)	1 (ref.)
AA	35 (3.6)	19 (3.3)	0.998 (0.559-1.781)	0.994	35 (3.6)	3 (1.6)	0.479 (0.145-1.583)	0.228
LEP rs3828942
Co-dominant
AA	548 (57.1)	317 (55.4)	1 (ref.)		548 (57.1)	117 (61.9)	1 (ref.)
AG	353 (36.8)	227 (39.7)	1.063 (0.852-1.327)	0.588	353 (36.8)	67 (35.5)	0.858 (0.610-1.205)	0.376
GG	59 (6.2)	28 (4.9)	0.879 (0.543-1.421)	0.598	59 (6.2)	5 (2.6)	0.445 (0.174-1.141)	0.092
Dominant
AA	548 (57.1)	317 (55.4)	1 (ref.)		548 (57.1)	117 (61.9)	1 (ref.)
AG+GG	412 (42.9)	255 (44.6)	1.038 (0.839-1.285)	0.73	412 (42.9)	72 (38.1)	0.802 (0.576-1.117)	0.192
Recessive
AG+AA	901 (93.9)	544 (95.1)	1 (ref.)		901 (93.9)	184 (97.4)	1 (ref.)
GG	59 (6.2)	28 (4.9)	0.857 (0.535-1.375)	0.522	59 (6.2)	5 (2.6)	0.472 (0.186-1.200)	0.115
LEP rs4731426
Co-dominant
CC	559 (58.2)	327 (57.2)	1 (ref.)		559 (58.2)	119 (63.0)	1 (ref.)
GC	347 (36.2)	221 (38.6)	1.053 (0.843-1.314)	0.651	347 (36.2)	65 (34.4)	0.841 (0.597-1.184)	0.322
GG	54 (5.6)	24 (4.2)	0.837 (0.502-1.395)	0.495	54 (5.6)	5 (2.6)	0.499 (0.194-1.282)	0.149
Dominant
CC	559 (58.2)	327 (57.2)	1 (ref.)		559 (58.2)	119 (63.0)	1 (ref.)
GC+GG	401 (41.8)	245 (42.8)	1.026 (0.828-1.271)	0.817	401 (41.8)	70 (37.0)	0.799 (0.573-1.114)	0.186
Recessive
GC+CC	906 (94.4)	548 (95.8)	1 (ref.)		906 (94.4)	184 (97.4)	1 (ref.)
GG	54 (5.6)	24 (4.2)	0.820 (0.496-1.357)	0.441	54 (5.6)	5 (2.6)	0.531 (0.208-1.355)	0.186
Abbreviations: CI, Confidence Interval; OR, Odds Ratio; ref., reference.
*Adjusted for menstrual status and family history of breast cancer.
