# Supplementary material for: Single-Nucleotide Polymorphisms in LEP and LEPR Associated With Breast Cancer Risk: Results From a Multicenter Case–Control Study in Chinese Females
Source: Front Oncol. 2022 Feb 10;12:809570. doi: 10.3389/fonc.2022.809570 (PMC8866686; doi:10.3389/fonc.2022.809570)
Supplement: Supplementary file 4 [file Table_4.xlsx]

## Sheet: Sheet1
Supplementary Table 4. The association of LEP/LEPR genetic variations with breast cancer risk according to combined BMI and WHR
Genotypes	BMI ≤ 24.0 kg/m2 & WHR < 0.85				BMI ≤ 24.0 kg/m2 & WHR ≥ 0.85				BMI > 24.0 kg/m2&WHR < 0.85				BMI > 24.0 kg/m2 & WHR ≥ 0.85
	Control, n (%)	Case, n (%)	OR (95%CI)*	P- value	Control, n (%)	Case, n (%)	OR (95%CI)*	P- value	Control, n (%)	Case, n (%)	OR (95%CI)*	P- value	Control, n (%)	Case, n (%)	OR (95%CI)*	P- value
LEP rs10244329
Co-dominant
AA	140 (56.5)	118 (57.0)	1 (ref.)		105 (60.7)	86 (55.5)	1 (ref.)		121 (56.5)	111 (54.7)	1 (ref.)		105 (54.1)	114 (54.0)	1 (ref.)
TA	90 (36.3)	78 (37.7)	1.012 (0.677-1.515)	0.952	57 (32.9)	59 (38.1)	1.335 (0.828-2.154)	0.236	81 (37.9)	87 (42.9)	1.184 (0.791-1.774)	0.412	74 (38.1)	85 (40.3)	0.935 (0.614-1.424)	0.755
TT	18 (7.3)	11 (5.3)	0.813 (0.365-1.812)	0.613	11 (6.4)	10 (6.5)	1.312 (0.502-3.429)	0.579	12 (5.6)	5 (2.5)	0.485 (0.163-1.444)	0.194	15 (7.7)	12 (5.7)	0.793 (0.345-1.823)	0.585
Dominant
AA	140 (56.5)	118 (57.0)	1 (ref.)		105 (60.7)	86 (55.5)	1 (ref.)		121 (56.5)	111 (54.7)	1 (ref.)		105 (54.1)	114 (54.0)	1 (ref.)
TA+TT	108 (43.5)	89 (43.0)	0.980 (0.667-1.439)	0.917	68 (39.3)	69 (44.5)	1.332 (0.845-2.100)	0.218	93 (43.5)	92 (45.3)	1.098 (0.741-1.627)	0.642	89 (45.9)	97 (46.0)	0.914 (0.610-1.368)	0.66
Recessive
TA+AA	230 (92.7)	196 (94.7)	1 (ref.)		162 (93.6)	145 (93.5)	1 (ref.)		202 (94.4)	198 (97.5)	1 (ref.)		179 (92.3)	199 (94.3)	1 (ref.)
TT	18 (7.3)	11 (5.3)	0.809 (0.369-1.776)	0.598	11 (6.4)	10 (6.5)	1.181 (0.46-3.032)	0.73	12 (5.6)	5 (2.5)	0.451 (0.154-1.325)	0.148	15 (7.7)	12 (5.7)	0.816 (0.362-1.840)	0.624
LEP rs10954173
Co-dominant
GG	163 (63.9)	136 (64.2)	1 (ref.)		118 (66.7)	10 (62.9)	1 (ref.)		141 (64.1)	125 (60.7)	1 (ref.)		119 (61.7)	134 (62.3)	1 (ref.)
GA	79 (31.0)	68 (32.1)	1.058 (0.703-1.594)	0.786	51 (28.8)	54 (34.0)	1.363 (0.841-2.210)	0.209	70 (31.8)	77 (37.4)	1.260 (0.836-1.900)	0.27	67 (34.7)	72 (33.5)	0.854 (0.556-1.310)	0.469
AA	13 (5.1)	8 (3.8)	0.855 (0.338-2.161)	0.741	8 (4.5)	5 (3.1)	0.888 (0.269-2.940)	0.846	9 (4.1)	4 (1.9)	0.486 (0.146-1.624)	0.241	7 (3.6)	9 (4.2)	1.269 (0.438-3.682)	0.661
Dominant
GG	163 (63.9)	136 (64.2)	1 (ref.)		118 (66.7)	10 (62.9)	1 (ref.)		141 (64.1)	125 (60.7)	1 (ref.)		119 (61.7)	134 (62.3)	1 (ref.)
GA+AA	92 (36.1)	76 (35.8)	1.031 (0.697-1.525)	0.88	59 (33.3)	59 (37.1)	1.302 (0.818-2.073)	0.265	79 (35.9)	81 (39.3)	1.167 (0.783-1.739)	0.448	74 (39.3)	81 (38.7)	0.889 (0.588-1.344)	0.577
Recessive
GA+GG	242 (94.9)	204 (96.2)	1 (ref.)		169 (95.5)	154 (96.9)	1 (ref.)		211 (95.9)	202 (98.1)	1 (ref.)		186 (96.4)	206 (95.8)	1 (ref.)
AA	13 (5.1)	8 (3.8)	0.839 (0.335-2.100)	0.708	8 (4.5)	5 (3.1)	0.806 (0.246-2.638)	0.721	9 (4.1)	4 (1.9)	0.448 (0.135-1.484)	0.189	7 (3.6)	9 (4.2)	1.341 (0.468-3.849)	0.585
LEP rs2167270
Co-dominant
GG	165 (65.0)	135 (63.7)	1 (ref.)		118 (66.7)	103 (64.8)	1 (ref.)		143 (64.7)	127 (61.7)	1 (ref.)		119 (61.3)	138 (64.2)	1 (ref.)
GA	78 (30.7)	67 (31.6)	1.089 (0.722-1.643)	0.683	52 (29.4)	51 (32.1)	1.232 (0.758-2.030)	0.399	71 (32.1)	75 (36.4)	1.204 (0.799-1.814)	0.374	68 (35.1)	69 (32.1)	0.780 (0.508-1.198)	0.257
AA	11 (4.3)	10 (4.7)	1.325 (0.534-3.288)	0.544	7 (4.0)	5 (3.1)	0.990 (0.288-3.405)	0.988	7 (3.2)	4 (1.9)	0.628 (0.179-2.201)	0.467	7 (3.6)	8 (3.7)	1.091 (0.367-3.243)	0.876
Dominant
GG	165 (65.0)	135 (63.7)	1 (ref.)		118 (66.7)	103 (64.8)	1 (ref.)		143 (64.7)	127 (61.7)	1 (ref.)		119 (61.3)	138 (64.2)	1 (ref.)
GA+AA	89 (35.0)	77 (36.3)	1.117 (0.754-1.654)	0.58	59 (33.3)	56 (35.2)	1.205 (0.755-1.925)	0.434	78 (35.3)	79 (38.3)	1.150 (0.771-1.716)	0.492	75 (38.7)	77 (35.8)	0.806 (0.533-1.220)	0.309
Recessive
GA+GG	243 (95.7)	202 (95.3)	1 (ref.)		170 (96.0)	154 (96.9)	1 (ref.)		214 (96.8)	202 (98.1)	1 (ref.)		187 (96.4)	207 (96.3)	1 (ref.)
AA	11 (4.3)	10 (4.7)	1.289 (0.524-3.168)	0.58	7 (4.0)	5 (3.1)	0.929 (0.273-3.164)	0.907	7 (3.2)	4 (1.9)	0.588 (0.169-2.044)	0.404	7 (3.6)	8 (3.7)	1.188 (0.404-3.496)	0.754
LEP rs3828942
Co-dominant
AA	146 (57.7)	122 (57.5)	1 (ref.)		109 (61.6)	88 (55.3)	1 (ref.)		125 (56.6)	112 (54.4)	1 (ref.)		106 (54.9)	117 (54.4)	1 (ref.)
AG	89 (35.2)	79 (37.3)	1.062 (0.712-1.583)	0.769	57 (32.2)	61 (38.4)	1.413 (0.879-2.272)	0.154	84 (38.0)	88 (42.7)	1.183 (0.794-1.764)	0.409	72 (37.3)	86 (40.0)	0.961 (0.631-1.464)	0.854
GG	18 (7.1)	11 (5.2)	0.827 (0.372-1.841)	0.642	11 (6.2)	10 (6.3)	1.332 (0.510-3.476)	0.559	12 (5.4)	6 (2.9)	0.597 (0.213-1.672)	0.326	15 (7.8)	12 (5.6)	0.782 (0.340-1.797)	0.563
Dominant
AA	146 (57.7)	122 (57.5)	1 (ref.)		109 (61.6)	88 (55.3)	1 (ref.)		125 (56.6)	112 (54.4)	1 (ref.)		106 (54.9)	117 (54.4)	1 (ref.)
AG+GG	107 (42.3)	90 (42.5)	1.023 (0.699-1.498)	0.906	68 (38.4)	71 (44.7)	1.401 (0.891-2.202)	0.144	96 (43.4)	94 (45.6)	1.113 (0.755-1.642)	0.589	87 (45.1)	98 (45.6)	0.934(0.624-1.397)	0.738
Recessive
AG+AA	235 (92.9)	201 (94.8)	1 (ref.)		166 (93.8)	149 (93.7)	1 (ref.)		209 (94.6)	200 (97.1)	1 (ref.)		178 (92.2)	203 (94.4)	1 (ref.)
GG	18 (7.1)	11 (5.2)	0.809 (0.369-1.773)	0.596	11 (6.2)	10 (6.3)	1.175 (0.458-3.017)	0.737	12 (5.4)	6 (2.9)	0.556 (0.201-1.534)	0.257	15 (7.8)	12 (5.6)	0.795(0.353-1.793)	0.581
LEP rs4731426
Co-dominant
CC	149 (58.9)	121 (57.1)	1 (ref.)		112 (63.6)	91 (57.2)	1 (ref.)		128 (57.9)	116 (56.3)	1 (ref.)		105 (54.1)	121 (56.3)	1 (ref.)
GC	89 (35.2)	79 (37.3)	1.099 (0.737-1.638)	0.644	54 (30.7)	60 (37.7)	1.456 (0.903-2.347)	0.124	82 (37.1)	85 (41.3)	1.158 (0.776-1.728)	0.473	74 (38.1)	83 (38.6)	0.862 (0.567-1.311)	0.488
GG	15 (5.9)	12 (5.7)	1.135 (0.504-2.555)	0.759	10 (5.7)	8 (5.0)	1.164 (0.413-3.282)	0.774	11 (5.0)	5 (2.4)	0.543 (0.180-1.639)	0.279	15 (7.7)	11 (5.1)	0.683 (0.292-1.597)	0.379
Dominant
CC	149 (58.9)	121 (57.1)	1 (ref.)		112 (63.6)	91 (57.2)	1 (ref.)		128 (57.9)	116 (56.3)	1 (ref.)		105 (54.1)	121 (56.3)	1 (ref.)
GC+GG	104 (41.1)	91 (42.9)	1.104 (0.754-1.616)	0.612	64 (36.4)	68 (42.8)	1.414 (0.895-2.233)	0.137	93 (42.1)	90 (43.7)	1.089 (0.737-1.608)	0.669	89 (45.9)	94 (43.7)	0.835 (0.559-1.249)	0.38
Recessive
GC+CC	238 (94.1)	200 (94.3)	1 (ref.)		166 (94.3)	151 (95.0)	1 (ref.)		210 (95.0)	201 (97.6)	1 (ref.)		179 (92.3)	204 (94.9)	1 (ref.)
GG	15 (5.9)	12 (5.7)	1.096 (0.494-2.432)	0.822	10 (5.7)	8 (5.0)	1.023 (0.368-2.841)	0.965	11 (5.0)	5 (2.4)	0.511 (0.171-1.524)	0.229	15 (7.7)	11 (5.1)	0.727 (0.317-1.668)	0.452
LEPR rs1137101
Co-dominant
GG	185 (72.5)	163 (76.9)	1 (ref.)		117 (66.5)	128 (80.5)	1 (ref.)		156 (70.6)	158 (77.1)	1 (ref.)		142 (73.6)	177 (82.3)	1 (ref.)
GA	60 (23.5)	46 (21.7)	0.828 (0.530-1.295)	0.409	59 (33.5)	29 (18.2)	0.446 (0.264-0.754)	0.003	62 (28.1)	45 (22.0)	0.724 (0.462-1.133)	0.158	47 (24.4)	35 (16.3)	0.566 (0.340-0.941)	0.028
AA	10 (3.9)	3 (1.4)	0.403 (0.107-1.517)	0.179	0 (0.0)	2 (1.3)	-	-	3 (1.4)	2 (1.0)	0.644 (0.106-3.912)	0.633	4 (2.1)	3 (1.4)	0.529 (0.115-2.442)	0.415
Dominant
GG	185 (72.5)	163 (76.9)	1 (ref.)		117 (66.5)	128 (80.5)	1 (ref.)		156 (70.6)	158 (77.1)	1 (ref.)		142 (73.6)	177 (82.3)	1 (ref.)
GA+AA	70 (27.5)	49 (23.1)	0.774 (0.503-1.191)	0.245	59 (33.5)	31 (19.5)	0.482 (0.288-0.807)	0.006	65 (29.4)	47 (22.9)	0.720 (0.463-1.119)	0.144	51 (26.4)	38 (17.7)	0.563 (0.344-0.921)	0.022
Recessive
GA+GG	245 (96.1)	209 (98.6)	1 (ref.)		176 (100.0)	157 (98.7)	1 (ref.)		218 (98.6)	203 (99.0)	1 (ref.)		189 (97.9)	212 (98.6)	1 (ref.)
AA	10 (3.9)	3 (1.4)	0.421 (0.112-1.579)	0.2	0 (0.0)	2 (1.3)	-	-	3 (1.4)	2 (1.0)	0.699 (0.115-4.229)	0.696	4 (2.1)	3 (1.4)	0.595 (0.13-2.734)	0.505
LEPR rs4655555
Co-dominant
AA	148 (58.0)	124 (58.5)	1 (ref.)		91 (51.4)	95 (60.1)	1 (ref.)		128 (58.2)	127 (62.0)	1 (ref.)		105 (54.1)	138 (64.5)	1 (ref.)
TA	81 (31.8)	78 (36.8)	1.059 (0.707-1.587)	0.78	70 (39.5)	55 (34.8)	0.787 (0.493-1.257)	0.317	83 (37.7)	73 (35.6)	0.962 (0.639-1.447)	0.852	81 (41.8)	70 (32.7)	0.651 (0.429-0.989)	0.044
TT	26 (10.2)	10 (4.7)	0.397 (0.179-0.884)	0.024	16 (9.0)	8 (5.1)	0.512 (0.206-1.270)	0.149	9 (4.1)	5 (2.4)	0.570 (0.185-1.751)	0.326	8 (4.1)	6 (2.8)	0.625 (0.203-1.923)	0.413
Dominant
AA	148 (58.0)	124 (58.5)	1 (ref.)		91 (51.4)	95 (60.1)	1 (ref.)		128 (58.2)	127 (62.0)	1 (ref.)		105 (54.1)	138 (64.5)	1 (ref.)
TA+TT	107 (42.0)	88 (41.5)	0.898 (0.613-1.315)	0.58	86 (48.6)	63 (39.9)	0.736 (0.471-1.149)	0.178	92 (41.8)	78 (38.0)	0.920 (0.618-1.369)	0.682	89 (45.9)	76 (35.5)	0.649 (0.432-0.975)	0.037
Recessive
TA+AA	229 (89.8)	202 (95.3)	1 (ref.)		161 (91.0)	150 (94.9)	1 (ref.)		211 (95.9)	200 (97.6)	1 (ref.)		186 (95.9)	208 (97.2)	1 (ref.)
TT	26 (10.2)	10 (4.7)	0.389 (0.177-0.852)	0.018	16 (9.0)	8 (5.1)	0.565 (0.232-1.373)	0.207	9 (4.1)	5 (2.4)	0.578 (0.190-1.758)	0.334	8 (4.1)	6 (2.8)	0.736 (0.242-2.238)	0.589
Abbreviations: CI, Confidence Interval; OR, Odds Ratio; ref., reference.
*Adjusted for menstrual status and family history of breast cancer.
Bonferroni correction, signifcant if α≤0.025 (in bold)
